# Supplementary material for: Analysis of several key factors influencing deep learning-based inter-residue contact prediction
Source: Bioinformatics. 2019 Aug 30;36(4):1091–8. doi: 10.1093/bioinformatics/btz679 (PMC7703788; doi:10.1093/bioinformatics/btz679)
Supplement: btz679_Supplementary_Data [file btz679_supplementary_data.zip]

Archive with 2 entries (2 files):
- supplementary_document.docx
- supplementary_revised_Cheng.docx
